# Supplementary material for: Synthesis and Characterization of 1-Hydroxy-5-Methyltetrazole and Its Energetic Salts
Source: Molecules. 2025 Jun 27;30(13):2766. doi: 10.3390/molecules30132766 (PMC12251141; doi:10.3390/molecules30132766)
Supplement: Supplementary file 1 [file molecules-30-02766-s001.zip]

Archive with 1 entries (1 files):
- molecules-3696149-supplementary.pdf
